# Supplementary material for: RHO-Associated Retinitis Pigmentosa: Genetics, Phenotype, Natural History, Functional Assays, and Animal Model – In Preparation for Clinical Trials
Source: Invest Ophthalmol Vis Sci. 2025 Jul 30;66(9):69. doi: 10.1167/iovs.66.9.69 (PMC12315919; doi:10.1167/iovs.66.9.69)
Supplement: Supplement 10 [file iovs-66-9-69_s010.xlsx]

## Sheet: Sheet1
Supplementary Table 1: Analysis of RHO variants from our cohort.
ID	Nucleotide change	Amino acid change	ACMG Classification						Allele frequency (gnomAD)						Functional prediction						ClinVar ID	Comment	Misfolding variant in DMS? (< 50% WT)	Suggested class	Other supporting evidence	References	Other supporting evidence	References
			Verdict	Criteria											REVEL		MutationTaster		Conservation	SpliceAI
				Factor 1	Factor 2	Factor 3	Factor 4	Factor 5	Allele n°	Latino	African	Asian	European (Non-Finnish)	Total	Prediction	Rankscore	Prediction	Score	PhyloP100way
6	c.44A>G	p.Asn15Ser	PATHOGENIC	PS3	PM1	PM2	PP3	PP5	2	Absent	Absent	Absent	1.79e-06	1.37e-06	Deleterious	0.8	Deleterious	1	9.32	Benign (0)	13042	7XPATHOGENIC	Yes	2	ER retention and reduced plasma membrane traffic. Traffic can be improved by RA. Disrupted glycosylation. RD in Xenopus	PMID: 35850308, PMID: 19955366, PMID: 19955366	ER retention and reduced plasma membrane traffic. Traffic can be improved by RA. Disrupted glycosylation. RD in Xenopus	PMID: 35850308, PMID: 19955366, PMID: 19955366
10,67,90,121,129	c.50C>T	p.Thr17Met	PATHOGENIC	PS3	PM1	PM2	PM5		3	Absent	Absent	1.16e-05	1.79e-06	2.05e-06	Uncertain	0.5	Deleterious	1	7.563	Benign (0)	13018	9XPATHOGENIC	Yes	2/4	ER retention and reduced plasma membrane traffic. Traffic can be improved by RA. Disrupted glycosylation. Light induced RD in Xenopus and mouse	PMID: 35850308, PMID: 19955366, PMID: 19955366, PMID: 17460245	ER retention and reduced plasma membrane traffic. Traffic can be improved by RA. Disrupted glycosylation. Light induced RD in Xenopus and mouse	PMID: 35850308, PMID: 19955366, PMID: 19955366, PMID: 17460245
139	c.68C>A	p.Pro23His	PATHOGENIC	PS3	PM2	PM5	PP3		1	Absent	Absent	Absent	8.993e-07	6.841e-07	Deleterious	1	Deleterious	1	7.9	Benign (0)	13013	7XPATHOGENIC	Yes	2	ER retention and reduced plasma membrane traffic. Traffic can be improved by RA. Rescued protein unstable. RD in muliple animal models	PMID 1924344, PMID 12082151, PMID 1924344, PMID 24106275, PMID: 1418997, PMID: 21224384, PMID 25270370	ER retention and reduced plasma membrane traffic. Traffic can be improved by RA. Rescued protein unstable. RD in muliple animal models	PMID 1924344, PMID 12082151, PMID 1924344, PMID 24106275, PMID: 1418997, PMID: 21224384, PMID 25270370
62	c.83A>G	p.Gln28Arg	LIKELY PATH	PM1	PM2	PM5	PP3	PP5	Absent	Absent	Absent	Absent	Absent	Absent	Deleterious	1	Deleterious	1	9.32	Benign (0)	437998	1XPATHOGENIC, 1XLIKELY PATHOGENIC	Yes	2	ER retention and reduced plasma membrane traffic.	PMID: 35850308	ER retention and reduced plasma membrane traffic.	PMID: 35850308
30,31,43,58,78,79,122,123,151,154,196	c.116T>G	p.Met39Arg	LIKELY PATH	PS3	PM1	PM2			1	Absent	Absent	Absent	8.993e-07	6.84e-07	Benign	0.23	Benign	0.99	2.018	Benign (0)	984774	1XPATHOGENIC, 1XLIKELY PATHOGENIC	No	4	Traffic to the plasma membrane but low protein expression. Reduced stability. Altered response to light	PMID: 25359768	Traffic to the plasma membrane but low protein expression. Reduced stability. Altered response to light	PMID: 25359768
174	c.158C>G	p.Pro53Arg	LIKELY PATH	PM1	PM2	PP3	PP5		Absent	Absent	Absent	Absent	Absent	Absent	Uncertain	0.58	Uncertain	1	5.995	Benign (0)	13037	2XPATHOGENIC, 2XLIKELY PATHOGENIC	Yes	2	ER retention and reduced plasma membrane traffic. Low protein expression.	PMID: 8253795, PMID: 35850308	ER retention and reduced plasma membrane traffic. Low protein expression.	PMID: 8253795, PMID: 35850308
16,72,100,101,143	c.165C>A	p.Asn55Lys	PATHOGENIC	PS1	PS3	PM1	PM2		1	Absent	Absent	Absent	8.993e-07	6.84e-07	Deleterious	0.881	Deleterious	1	4.06	Benign (0)	984775	1XPATHOGENIC, 1XLIKELY PATHOGENIC	No	4	Traffic to the plasma membrane but low protein expression. Reduced stability. Altered response to light	PMID: 25359768, PMID: 30514708	Traffic to the plasma membrane but low protein expression. Reduced stability. Altered response to light	PMID: 25359768, PMID: 30514708
3,11,55,70,71,98,120,124,134,144,155,156,162,163,167,172,173,190,191	c.173C>G	p.Thr58Arg	LIKELY PATH	PM1	PM2	PM5	PP3	PP5	1	Absent	Absent	Absent	8.993e-07	6.84e-07	Deleterious	0.82	Deleterious	1	6.166	Benign (0)	13016	4XPATHOGENIC, 4XLIKELY PATHOGENIC	No	4	Traffics to the plasma membrane, some ER retention. Traffic can be improved by RA. Light induced RD in mouse	PMID: 30240733, PMID: 35850308, this study	Traffics to the plasma membrane, some ER retention. Traffic can be improved by RA. Light induced RD in mouse	PMID: 30240733, PMID: 35850308, this study
111112	c.176T>A	p.Leu59His	LIKELY PATH	PM1	PM2	PP2	PP5		Absent	Absent	Absent	Absent	Absent	Absent	Deleterious	0.94	Deleterious	1	8.012	Benign (0)	1473245	1XPATHOGENIC	Yes	2	Not studied		Not studied
59	c.190C>T	p.Gln64Ter	PATHOGENIC	PVS1	PM2	PP5			Absent	Absent	Absent	Absent	Absent	Absent	NA	NA	NA	NA	3.064	Benign (0)	966617	1XPATHOGENIC	Not measured	2	Not studied		Not studied
20	c.204_215del	p.Arg69_Leu72del	LIKELY PATH	PM1	PM2	PM4	PP5		Absent	Absent	Absent	Absent	Absent	Absent	NA	NA	NA	NA	9.996	NA	984776	1XPATHOGENIC, 1XLIKELY PATHOGENIC	Not measured	2	Not studied		Not studied
51,61,164,165	c.266G>A	p.Gly89Asp	LIKELY PATH	PM1	PM2	PM5	PP5		Absent	Absent	Absent	Absent	Absent	Absent	Uncertain	0.6	Deleterious	1	6.782	Benign (0)	13021	5XPATHOGENIC, 1XLIKELY PATHOGENIC	Yes	2	Traffics to the plasma membrane, some ER retention. Traffic not improved by RA. Reduced stability. Altered response to light	PMID: 12660238, PMID: 30514708, PMID: 30240733, PMID: 35850308	Traffics to the plasma membrane, some ER retention. Traffic not improved by RA. Reduced stability. Altered response to light	PMID: 12660238, PMID: 30514708, PMID: 30240733, PMID: 35850308
27,36,37,73,96	c.316G>A	p.Gly106Arg	LIKELY PATH	PS1	PS3	PM1	PM2	PM5	6	Absent	Absent	1.16e-05	2.69e-06	4.11e-06	Uncertain	0.6	Deleterious	1	9.996	Benign (0)	13038	8XPATHOGENIC, 1XLIKELY PATHOGENIC	Yes	2	Traffics to the plasma membrane, some ER retention. Traffic not improved by RA.	PMID: 8253795, PMID: 30240733, PMID: 35850308	Traffics to the plasma membrane, some ER retention. Traffic not improved by RA.	PMID: 8253795, PMID: 30240733, PMID: 35850308
74102107130	c.328T>C	p.Cys110Arg	LIKELY PATH	PM1	PM2	PM5	PP3	PP5	2	Absent	Absent	Absent	1.79e-06	1.37e-06	Deleterious	0.9	Deleterious	1	8.012	Benign (0)	867081	4XPATHOGENIC, 1XLIKELY PATHOGENIC	Yes	2	ER retention and reduced plasma membrane traffic. Traffic can be improved by RA.	PMID: 35850308	ER retention and reduced plasma membrane traffic. Traffic can be improved by RA.	PMID: 35850308
5,35,68,115,135,81	c.403C>T	p.Arg135Trp	LIKELY PATH	PM1	PM2	PM5	PP3	PP5	2	Absent	Absent	Absent	1.79e-06	1.37e-06	Deleterious	0.9	Deleterious	1	1.284	Benign (0)	13028	12XPATHOGENIC	Yes	2/3	Rhodopsin-arrestin complex disrupts endocytic traffic. ER retention also reported. Traffic improved by RA. Hyperphosphorylated and binds arrestin high affinity	PMID: 15232620 30240733, PMID: 30635925, PMID: 30240733	Rhodopsin-arrestin complex disrupts endocytic traffic. ER retention also reported. Traffic improved by RA. Hyperphosphorylated and binds arrestin high affinity	PMID: 15232620 30240733, PMID: 30635925, PMID: 30240733
185187	c.404G>T	p.Arg135Leu	LIKELY PATH	PM1	PM2	PM5	PP3	PP5	Absent	Absent	Absent	Absent	Absent	Absent	Deleterious	0.9	Deleterious	1	9.996	Benign (0)	13024	4XPATHOGENIC	Borderline	3	Rhodopsin-arrestin complex disrupts endocytic traffic. HSP90 inhibitor reduced intracellular vesicles. Hyperphosphorylated and binds arrestin high affinity	PMID: 15232620, PMID: 24301679	Rhodopsin-arrestin complex disrupts endocytic traffic. HSP90 inhibitor reduced intracellular vesicles. Hyperphosphorylated and binds arrestin high affinity	PMID: 15232620, PMID: 24301679
84104	c.448G>A	p.Glu150Lys	PATHOGENIC	PS3	PM1	PM2	PP3	PP2	54	Absent	Absent	0.000591	1.79e-06	3.69e-05	Deleterious	0.7	Deleterious	1	7.981	Benign (0)	13046	3XPATHOGENIC, 1XLIKELY PATHOGENIC	No	NA	PM expression comparable to WT. Traffic can be improved by RA. Reduced thermal stability. RD in homozygous mouse	PMID: 30240733, PMID: 35850308, PMID: 23221340	PM expression comparable to WT. Traffic can be improved by RA. Reduced thermal stability. RD in homozygous mouse	PMID: 30240733, PMID: 35850308, PMID: 23221340
25177	c.509C>G	p.Pro170Arg	PATHOGENIC	PS3	PM1	PM2	PM5		1	Absent	Absent	Absent	8.993e-07	6.841e-07	Deleterious	0.8	Deleterious	1	7.9	Benign (0)	437997	2XPATHOGENIC, 3XLIKELY PATHOGENIC	Yes	2	ER retention and reduced plasma membrane traffic. Traffic can be improved by RA.	PMID: 35850308	ER retention and reduced plasma membrane traffic. Traffic can be improved by RA.	PMID: 35850308
19	C.511C>A	p.Pro171Thr	LIKELY PATH	PM1	PM2	PM5	PP3		1	Absent	Absent	1.16e-05	Absent	6.841e-07	Uncertain	0.6	Deleterious	1	7.9	Benign (0)	2831751	1XVUS	Yes	2	Not studied		Not studied
145	c.512C>G	p.Pro171Arg	LIKELY PATH	PM1	PM2	PM5	PP3	PP5	1	Absent	Absent	Absent	8.993e-07	6.841e-07	Deleterious	0.7	Deleterious	1	7.9	Benign (0)	938969	1XPATHOGENIC, 1XLIKELY PATHOGENIC	Yes	2	Not studied		Not studied
60127175183	c.512C>T	p.Pro171Leu	PATHOGENIC	PS3	PM1	PM2	PM5		2	Absent	Absent	Absent	1.79e-06	1.37e-06	Deleterious	0.7	Deleterious	1	7.9	Benign (0)	862966	4XPATHOGENIC, 1XLIKELY PATHOGENIC	Yes	2	ER retention and reduced plasma membrane traffic. Traffic can be improved by RA. Altered response to light	PMID: 30514708, PMID: 35850308, PMID: 8253795	ER retention and reduced plasma membrane traffic. Traffic can be improved by RA. Altered response to light	PMID: 30514708, PMID: 35850308, PMID: 8253795
182	c.532T>C	p.Tyr178His	LIKELY PATH	PM1	PM2	PM5	PP3	PP5	Absent	Absent	Absent	Absent	Absent	Absent	Deleterious	0.9	Deleterious	1	8.012	Benign (0)	867225	3XLIKELY PATHOGENIC	Yes	2	Not studied		Not studied
40137138	c.533A>G	p.Tyr178Cys	PATHOGENIC	PS3	PM1	PM2	PM5		1	Absent	Absent	Absent	8.993e-07	6.841e-07	Deleterious	0.9	Deleterious	1	9.32	Benign (0)	13025	5XPATHOGENIC, 1XLIKELY PATHOGENIC	Yes	2	ER retention and reduced plasma membrane traffic. Traffic can be improved by RA.	PMID: 30240733	ER retention and reduced plasma membrane traffic. Traffic can be improved by RA.	PMID: 30240733
157,26,44,66,83,94,141,168,179,180,181,188	c.541G>A	p.Glu181Lys	PATHOGENIC	PS3	PM1	PM2	PP3	PP5	Absent	Absent	Absent	Absent	Absent	Absent	Deleterious	0.8	Deleterious	1	7.981	Benign (0)	196282	9XPATHOGENIC, 4XLIKELY PATHOGENIC	Yes	2	ER retention and reduced plasma membrane traffic. Traffic can be improved by RA.	PMID: 22930661, PMID: 30240733, PMID: 35850308, PMID: 8253795	ER retention and reduced plasma membrane traffic. Traffic can be improved by RA.	PMID: 22930661, PMID: 30240733, PMID: 35850308, PMID: 8253795
126	c.545_546delinsAA	p.Gly182Glu	LIKELY PATH	PM1	PM2	PM5	PP5		Absent	Absent	Absent	Absent	Absent	Absent	NA	NA	NA	NA	9.996	NA	984783	1XLIKELY PATHOGENIC	Yes	2	Not studied		Not studied
82	c.545G>A	p.Gly182Asp	LIKELY PATH	PM1	PM2	PM5	PP3	PP5	Absent	Absent	Absent	Absent	Absent	Absent	Deleterious	0.8	Deleterious	1	9.996	Benign (0)	1038982	1XPATHOGENIC	Borderline	2	Not studied		Not studied
22,49,77,89	c.553T>C	p.Cys185Arg	PATHOGENIC	PS3	PM1	PM2	PP3	PP5	4	Absent	Absent	Absent	3.59e-06	2.74e-06	Deleterious	0.8	Deleterious	1	8.012	Benign (0)	984784	1XPATHOGENIC, 2XLIKELY PATHOGENIC	Yes	2	ER retention and reduced plasma membrane traffic. Traffic can be improved by RA.		ER retention and reduced plasma membrane traffic. Traffic can be improved by RA.
50	c.554G>A	p.Cys185Tyr	LIKELY PATH	PM1	PM2	PM5	PP3		Absent	Absent	Absent	Absent	Absent	Absent	Deleterious	0.7	Deleterious	1	8.025	Benign (0)	1939151	1XVUS	Borderline	2	Not studied		Not studied
169197	c.560G>A	p.Cys187Tyr	PATHOGENIC	PS3	PM1	PM2	PP3	PP5	Absent	Absent	Absent	Absent	Absent	Absent	Deleterious	0.7	Deleterious	1	9.996	Benign (0)	812397	1XPATHOGENIC, 2XLIKELY PATHOGENIC	Yes	2	ER retention and reduced plasma membrane traffic. Disufide bind disruption. Severely altered chromosphore binding	PMID: 10051572, PMID: 35850308, PMID: 30240733	ER retention and reduced plasma membrane traffic. Disufide bind disruption. Severely altered chromosphore binding	PMID: 10051572, PMID: 35850308, PMID: 30240733
110	c.562G>A	p.Gly188Arg	PATHOGENIC	PS3	PM1	PM2	PP3	PP5	Absent	Absent	Absent	Absent	Absent	Absent	Deleterious	0.8	Deleterious	1	8.184	Benign (0)	143081	3XPATHOGENIC, 1XLIKELY PATHOGENIC	Yes	2	ER retention and reduced plasma membrane traffic. Low protein expression.	PMID: 8253795, PMID: 30240733, PMID: 35850308	ER retention and reduced plasma membrane traffic. Low protein expression.	PMID: 8253795, PMID: 30240733, PMID: 35850308
147	c.563G>A	p.Gly188Glu	PATHOGENIC	PS3	PM1	PM2	PP3	PP5	3	Absent	Absent	Absent	8.993e-07	2.05e-06	Deleterious	0.7	Deleterious	1	9.996	Benign (0)	811432	2XPATHOGENIC, 2XLIKELY PATHOGENIC	Yes	2	ER retention and reduced plasma membrane traffic. Low protein expression.	PMID: 8253795	ER retention and reduced plasma membrane traffic. Low protein expression.	PMID: 8253795
9,21,24,46,48,91,93	c.568G>A	p.Asp190Asn	PATHOGENIC	PS3	PM1	PM2	PM5		2	Absent	Absent	2.52e-05	8.993e-07	1.37e-06	Uncertain	0.45	Deleterious	1	9.996	Benign (0)	13023	6XPATHOGENIC, 1XLIKELY PATHOGENIC	Yes	2	ER retention and reduced plasma membrane traffic. Traffic can be improved by RA and YC-001. Reduced thermal stability. RD in mouse lower rhodopsin levels	PMID: 22252712, PMID: 32873651, PMID: 29773803, PMID: 35850308	ER retention and reduced plasma membrane traffic. Traffic can be improved by RA and YC-001. Reduced thermal stability. RD in mouse lower rhodopsin levels	PMID: 22252712, PMID: 32873651, PMID: 29773803, PMID: 35850308
64	c.568G>C	p.Asp190His	LIKELY PATH	PM1	PM2	PM5	PP3	PP5	Absent	Absent	Absent	Absent	Absent	Absent	Deleterious	0.65	Deleterious	1	9.996	Benign (0)	1297108	1XVUS, 1XLIKELY PATHOGENIC	Yes	2	Not studied		Not studied
4166	c.568G>T	p.Asp190Tyr	PATHOGENIC	PS3	PM1	PM2	PM5		1	Absent	Absent	Absent	8.993e-07	6.841e-07	Deleterious	0.7	Deleterious	1	9.996	Benign (0)	13040	3XPATHOGENIC, 1XLIKELY PATHOGENIC	Yes	2	ER retention and reduced plasma membrane traffic. Traffic can be improved by RA.	PMID: 30240733, PMID: 35850308	ER retention and reduced plasma membrane traffic. Traffic can be improved by RA.	PMID: 30240733, PMID: 35850308
28,29	c.644C>T	p.Pro215Leu	PATHOGENIC	PS4	PM1	PM2	PM5	PP2	Absent	Absent	Absent	Absent	Absent	Absent	Uncertain	0.6	Deleterious	1	5.727	Uncertain (0.12)	870955	2XPATHOGENIC	Yes	2	ER retention and reduced plasma membrane traffic. Traffic can be slightly improved by RA	PMID: 35850308	ER retention and reduced plasma membrane traffic. Traffic can be slightly improved by RA	PMID: 35850308
87,88,106,117,128	c.647T>A	p.Met216Lys	PATHOGENIC	PS3	PM2	PM5	PP3	PP5	Absent	Absent	Absent	Absent	Absent	Absent	Uncertain	0.4	Deleterious	1	7.946	Benign (0)	865880	2XPATHOGENIC, 4XLIKELY PATHOGENIC	No	?2	Conflicting reports of ER retention and low plasma membrane traffic or plasma membrane traffic that was improved by RA	PMID: 30977563, PMID: 35850308	Conflicting reports of ER retention and low plasma membrane traffic or plasma membrane traffic that was improved by RA	PMID: 30977563, PMID: 35850308
2	c.766_777del	p.Ile256_Ile259del	LIKELY PATH	PM1	PM2	PM4			Absent	Absent	Absent	Absent	Absent	Absent	NA	NA	NA	NA	9.996	NA	984789	2XVUS	Yes	2	Not studied		Not studied
140	c.768_770del	p.Ile256del	LIKELY PATH	PM1	PM2	PM4			Absent	Absent	Absent	Absent	Absent	Absent	NA	NA	NA	NA	9.32	NA	497286	4XPATHOGENIC, 1XVUS	Yes	2	ER retention and reduced plasma membrane traffic. Affects traffic of WT rhodopsin andf forms aggregates in vitro.	PMID: 38828393	ER retention and reduced plasma membrane traffic. Affects traffic of WT rhodopsin andf forms aggregates in vitro.	PMID: 38828393
75	c.793T>G	p.Trp265Gly	LIKELY PATH	PM1	PM2	PP2	PP3		Absent	Absent	Absent	Absent	Absent	Absent	Deleterious	0.95	Deleterious	1	8.012	Benign (0)	NA		No	U	Not studied		Not studied
150	c.805_807dupGCC	p.Ala269dup	LIKELY PATH	PM1	PM2	PM4			Absent	Absent	Absent	Absent	Absent	Absent	NA	NA	NA	NA	8.127	NA	NA		No	U	Not studied		Not studied
146	c.810C>A	p.Ser270Arg	LIKELY PATH	PS1	PM2	PP5			Absent	Absent	Absent	Absent	Absent	Absent	Uncertain	0.5	Benign	0	-6.433	Benign (0)	636084	2XPATHOGENIC, 1X LIKELY PATHOGENIC, 1XVUS	Borderline	?2	ER retention and reduced plasma membrane traffic.	PMID: 30977563	ER retention and reduced plasma membrane traffic.	PMID: 30977563
148152153170171	c.886A>G	p.Lys296Glu	LIKELY PATH	PM1	PM2	PM5	PP3	PP5	Absent	Absent	Absent	Absent	Absent	Absent	Deleterious	0.8	Deleterious	1	9.32	Benign (0)	13030	4XPATHOGENIC	No	2/3	ER retention and reduced plasma membrane traffic. Unable to bind RA. Constitutively activate. Increased arrestin binding. RD in mice	PMID: 1356370, PMID: 12082151, PMID: 30977563, PMID: 7547930 PMID: 7724596, PMID: 7724596 PMID: 17108167	ER retention and reduced plasma membrane traffic. Unable to bind RA. Constitutively activate. Increased arrestin binding. RD in mice	PMID: 1356370, PMID: 12082151, PMID: 30977563, PMID: 7547930, PMID: 7724596, PMID: 7724596 PMID: 17108167
132133	c.888G>C	p.Lys296Asn	PATHOGENIC	PS1	PM2	PM5	PP3	PP5	Absent	Absent	Absent	Absent	Absent	Absent	Deleterious	0.7	Deleterious	1	4.925	Benign (0)	955802	2XPATHOGENIC	No	2/3	Intermediate cell surface expression. Unable to bind RA. Expected to be constitutively activate.	PMID: 29042326	Intermediate cell surface expression. Unable to bind RA. Expected to be constitutively activate.	PMID: 29042326
85	c.937-1G>A		PATHOGENIC	PVS1	PM2	PP5			Absent	Absent	Absent	Absent	Absent	Absent	NA	NA	Deleterious	1	9.555	Splice-Altering / strong (1)	2734566	1XPATHOGENIC	Not measured	1/2	Not studied		Not studied
76	c.937-1G>T		PATHOGENIC	PVS1	PM2	PP5			Absent	Absent	Absent	Absent	Absent	Absent	NA	NA	Deleterious	1	9.555	Splice-Altering / strong (1)	2734567	1XPATHOGENIC	Not measured	1/2	Leads to aberrant splicing with 13 residue deletion near the C-terminus.	PMID: 21357407, PMID: 30977563	Leads to aberrant splicing with 13 residue deletion near the C-terminus.	PMID: 21357407, PMID: 30977563
149194195	c.937-24_943 delins150		LIKELY PATH	PVS1	PM2				Absent	Absent	Absent	Absent	Absent	Absent	NA	NA	NA	NA	9.555	NA	NA		Not measured	1/2	Not studied		Not studied
18	c.953_955delTCA	p.Leu318_Thr319delinsPro	VUS	PM2	PM4				2	Absent	Absent	Absent	1.79e-06	1.37e-06	NA	NA	NA	NA	7.637	Benign (0)	984770	1X LIKELY PATHOGENIC, 1XVUS	Not measured	U	Not studied		Not studied
116	c.999dupC	p.Ser334LeufsTer20	LIKELY PATH	PVS1	PM2				Absent	Absent	Absent	Absent	Absent	Absent	NA	NA	NA	NA	1.491	Benign (0)	NA		No	1	Not studied		Not studied (but low epxression in DMS)
56,80,97,178	c.1021G>A	p.Glu341Lys	LIKELY PATH	PS4	PM1	PM2	PP2		38	Absent	2.99e-05	Absent	3.24e-05	2.59e-05	Benign	0.15	Deleterious	0.99	6.945	Benign (0)	812033	2XLIKELY PATHOGENIC, 3XVUS	No	U	Traffics to the plasma membrane, which is further increased by RA	PMID: 35850308	Traffics to the plasma membrane, which is further increased by RA	PMID: 35850308
23	c.1030C>G	p.Gln344Glu	LIKELY PATH	PM1	PM2	PM5			Absent	Absent	Absent	Absent	Absent	Absent	Benign	0.201	Deleterious	1	4.387	Benign (0)	866738	2XVUS	No	1	Not studied		Not studied
42	c.1030C>T	p.Gln344Ter	PATHOGENIC	PVS1	PM2	PP5			Absent	Absent	Absent	Absent	Absent	Absent	NA	NA	Deleterious	1	4.387	Benign (0)	13029	5XPATHOGENIC	Not measured	1	WT levels of expression and traffic to the plasma membrane. RD in animal models with rhodopsin mislocalisation	PMID: 8193125, PMID: 1924344, PMID: 7523628, PMID: 20532191, PMID: 7523628	WT levels of expression and traffic to the plasma membrane. RD in animal models with rhodopsin mislocalisation	PMID: 8193125, PMID: 1924344, PMID: 7523628, PMID: 20532191, PMID: 7523628
45,92,103,118,119,131,142,158,176,198,199,200	c.1033G>A	p.Val345Met	LIKELY PATH	PM1	PM2	PM5			Absent	Absent	Absent	Absent	Absent	Absent	Uncertain	0.58	Deleterious	1	9.071	Benign (0)	13056	2XPATHOGENIC, 1XLIKELY PATHOGENIC	No	1	WT levels of expression and traffic to the plasma membrane.	PMID: 8253795, PMID: 35850308,	WT levels of expression and traffic to the plasma membrane.	PMID: 8253795, PMID: 35850308,
189	c.1040C>G	p.Pro347Arg	LIKELY PATH	PM1	PM2	PM5	PP3	PP5	Absent	Absent	Absent	Absent	Absent	Absent	Uncertain	0.6	Deleterious	1	5.469	Benign (0)	13032	2XPATHOGENIC, 1XLIKELY PATHOGENIC		1
17109	c.1039C>T	p.Pro347Ser	LIKELY PATH	PM1	PM2	PM5			Absent	Absent	Absent	Absent	Absent	Absent	Uncertain	0.39	Deleterious	1	5.465	Benign (0)	13015	2XPATHOGENIC	No	1	WT levels of expression and traffic to the plasma membrane. RD in animal models with rhodopsin mislocalisation	PMID: 8193125, PMID: 35850308, PMID: 8253795, PMID: 8943080	WT levels of expression and traffic to the plasma membrane. RD in animal models with rhodopsin mislocalisation	PMID: 8193125, PMID: 35850308, PMID: 8253795, PMID: 8943080
12,13,14,15,32,33,34,38,39,41,47,52,53,54,57,63,65,69,86,95,99,105,108,113,114,125,136,159,160,161,184,186,192,193	c.1040C>T	p.Pro347Leu	LIKELY PATH	PM1	PM2	PM5	PP5		2	Absent	Absent	Absent	1.8e-06	1.37e-06	Uncertain	0.62	Deleterious	1	5.469	Benign (0)	13014	13XPATHOGENIC, 2XLIKELY PATHOGENIC	No	1	WT levels of expression and traffic to the plasma membrane. RD in animal models with rhodopsin mislocalisation	PMID 1924344, PMID 24106275, PMID: 9335046, PMID 21681749, PMID: 11121529	WT levels of expression and traffic to the plasma membrane. RD in animal models with rhodopsin mislocalisation	PMID 1924344, PMID 24106275, PMID: 9335046, PMID 21681749, PMID: 11121529
1,7,8	c.1045T>G	p.*349Gluext*51	LIKELY PATH	PS3	PM2	PM4			Absent	Absent	Absent	Absent	Absent	Absent	NA	NA	Uncertain	1	5.563	Benign (0)	1357409	1XPATHOGENIC	Not measured	1	Partial mislocalisation and ER retention but binds RA and photoisomerize upon light activation. RD in mice with rhoodopsin mislocalisation	PMID: 23940033	Partial mislocalisation and ER retention but binds RA and photoisomerize upon light activation. RD in mice with rhoodopsin mislocalisation	PMID: 23940033
Abbreviations: PATH: pathogenic; VUS: variant of uncertain significance; NA: not available/applicable
