# Supplementary material for: RHO-Associated Retinitis Pigmentosa: Genetics, Phenotype, Natural History, Functional Assays, and Animal Model – In Preparation for Clinical Trials
Source: Invest Ophthalmol Vis Sci. 2025 Jul 30;66(9):69. doi: 10.1167/iovs.66.9.69 (PMC12315919; doi:10.1167/iovs.66.9.69)
Supplement: Supplement 11 [file iovs-66-9-69_s011.xlsx]

## Sheet: Sheet1
Supplementary Table 2: Demographics, clinical and imaging characteristics of the RHO-associated RP cohort.
ID	Family ID	Gender	Population		Phenotype	Age of Onset	Initial symptom	Initial exam			FU time	Retinal periphery	Peripheral FAF pattern	CMT baseline		EZ width baseline		ONLT baseline		PROS baseline
				Class				Age	BCVA OD	BCVA OS		OU	OU	OD	OS	OD	OS	OD	OS	OD	OS
1	121	F	Black	1	General	10	Nyctalopia	44	0.2	0.2	1	BSL pigment in mid peri, nasal > temporal	Granular hypo FAF	226	226	1469	1096	89	89	19	15
2	113	F	Black	2	Sector	44	Visual field defect	44	-0.1	0	6	Normal	Normal	224	230	Full	Full	82	84	26	24
3	17	F	white	4	Sector	26	Visual field defect	26	0	0	30	Vessel thinning	Normal	267	278	2756	4460	96	110	19	25
4	71	F	Asian	2	General	12	Nyctalopia	25	0.3	0.8	8	BSL pigment and vessel thinning	Periph diffuse hypo	253	205	4583	2838	81	64	18	10
5	114	F	Asian	0.666667	General	10	Nyctalopia	17	0.2	0.2	4	Pale granules 360	Periph hypo spots	282	288	3172	2996	115	110	26	26
6	67	M	Asian	2	Sector	35	Nyctalopia	44	0.2	0.2	14	BSL in inf and nasal quad	Periph diffuse hypo and atrophic patches	297	CMO	1961	1893	111	115	36	32
7	121	F	Black	1	General	6	Nyctalopia	9	0	0	4	BSL in mid periph	Hypoaf in BSL	CMO	CMO	4449	4522	101	110	24	18
8	121	M	Black	1	General	8	Asymptomatic	8	0.2	0.1	3	Mottled and minimal BSL pigment nasal	Nasal hypoaf	297	289	2423	2678	94	123	23	25
9	24	F	white	2	Sector	47	Nyctalopia	52	0	0	17	Normal	Normal
10	110	F	NA	2/4	Sector	31	Visual field defect	31	0.2	0.2	4	Granular and BSL over hypoaf on inf vascular arcade and extending inf and lat	Mild granular hypoaf over inf vascular arcade	288	273	2582	2800	110	112	26	26
11	17	F	white	4	Sector	NA	NA	31	0.5	0.5	22	BSL and minimal atrophy patches in inf and nasal retina		CMO	CMO	1093	1668	CMO	CMO	0	0
12	7	F	white	1	General	8	Nyctalopia	47	0.8	0.8	13	Dense BSL	Hypoaf in BSL	122	153	187	1003	NA	NA	0	0
13	7	M	white	1	General	14	Nyctalopia	26	0.3	0.3		Mostly nasal BSL	Periph diffuse hypo	CMO	CMO	2188	2490	CMO	CMO	18	18
14	10	F	white	1	General	13	Nyctalopia	48	1.3	1.3	10	BSL and atrophy	Hypoaf in BSL and patches	187	199	924	963	52	44	0	0
15	6	M	white	1	General	35	Nyctalopia	35	0.3	0.3	36	BSL and atrophic patches pred nasal	BSL and atrophic patches pred nasal	184	181	0	0	0	0	0	0
16	92	M	white	4	Sector	24	Asymptomatic	25	-0.1	-0.1		Granular and minimal BSL over inf arcade	Hypoaf over inf vascular arcade, including disc	257	257	Full nasal	3835	90	90	20	18
17	72	F	Asian	1	General	30	Nyctalopia	30	0.2	0.2	10			247	255	1747	2333	90	110	23	23
18	77	F	NA	NA	Sector	18	Nyctalopia	43	0.2	0.2	10	Minimal inferior pigment	Inferior hypoaf	242	252	Full	Full	108	90	6	6
19	46	F	Asian	2	General	16	Nyctalopia	50	0.3	1	14	Granular and minimal BSL in mid periph	Diffuse and patchy atrophy	211	184	101	418	37	23	0	2
20	37	M	NA	2	Sector	56	Asymptomatic	56	0	-0.1	23	BSL and atrophy in inf arcade	Hypoaf over inf vascular arcade	CMO	CMO	1512	962	CMO	CMO	21	2
21	70	M	Asian	2	Sector	29	Nyctalopia	56	0.2	0	5	BSL and atrophic patches pred nasal and inf	Diffuse and patchy atrophy nasal, inferior and some superior	270	277	1810	2678	113	128	25	28
22	35	M	white	2	Sector	32	Peripheral field loss	42	0	1.98	48	Dense BSL nasal and inferior	Hypoaf over inf arcade, inf and nasal	CMO	293	2247	Full temporal	CMO	130	20	30
23	118	F	white	1	General	15	Nyctalopia	51	0.6	0.6	4	BSL and atrophic patches 360	Diffuse and patchy atrophy	244	254	722	562	93	79	9	10
24	31	F	white	2	Sector	26	Nyctalopia	30	0	0	1		Hypoaf over inf vascular arcad, with hyper border	285	279	Full	Full nasal	116	112	22	21
25	48	M	mixed	2	General	30	Nyctalopia	33	0	0.2	17	Minimal BSL, vessel thinning	Diffuse hypo	236	238	1090	1108	72	96	22	26
26	53	F	NA	2	General	18	Nyctalopia	46	0.2	1.3	15	360 dense BSL pred nasal	Diffuse and patchy atrophy	162	168	0	216	0	29	0	0
27	54	F	white	2	General	10	Nyctalopia	31	0.2	-0.1	10	Granular and BSL pigment in 360 mid periph	Diffuse and patchy atrophy	241	233	1634	1767	105	81	27	25
28	28	M	Asian	2	General	11	Nyctalopia	53	2.7	0.5	6	Granular and BSL pigment in 360 mid periph	Diffuse and patchy atrophy	211	315	546	1570	79	110	0	26
29	28	M	Asian	2	General	13	Nyctalopia	16	0	0	3	Granular and minimal BSL pigment	Diffuse and patchy hypo	275	271	3912	4057	105	95	20	22
30	60	M	white	4	Sector	28	Nyctalopia	29	0	-0.1	12	Granular and minimal BSL pigment in inf retina	Diffuse atrophy on inf retina	305	299	2621	2438	109	100	11	20
31	60	M	na	4	Sector	55	Asymptomatic	55	0.2	0.2				CMO	CMO	3487	3156	CMO	CMO	16	22
32	20	F	NA	1	General	7	Nyctalopia	39	0.3	0.3	17
33	78	F	white	1	General	15	Nyctalopia	53	0.2	0.3	9	Dense BSL	CHM-like pathches	244	195	257	163	70	57	9	11
34	4	F	white	1	General	10	Nyctalopia	65	0.5	0.8	13	BSL in mid periph 360	Diffuse and patchy atrophy	CMO	CMO	430	251	CMO	CMO	0	0
35	26	M	white	0.666667	General	10	Nyctalopia	39	0.3	0.5	5			CMO	CMO	1389	1111	CMO	CMO	8	9
36	45	M	white	2	Sector	33	Nyctalopia	33	0	0.3	14	Minimal pigment in inftemp	Hypo in inf retina mainly	228	CMO	1162	1232	89	CMO	20	22
37	45	M	white	2	Healthy carrier	16	Asymptomatic	16	0	0	1	Healthy		271	270	Full	Full	102	107	22	22
38	101	M	mixed	1	General	6	Asymptomatic	3	0.2	0.1	9	Mild vessel thinning	Normal	CMO	CMO	4818	4403	CMO	CMO	16	15
39	101	F	white	1	General	18	Nyctalopia	21	0	0	31	BSL pigment 360	Hypoaf difuse and patchy	217	202	152	341	38	35	0	0
40	138	F	white	2	General	15	Nyctalopia	17	0.6	0.6	50	Dense pigment 360	Difuse hypo and atrophy	188	173	0	0	0	0	0	0
41	4	M	white	1	General	4	Nyctalopia	5	0	0	8	Normal		262	261	Full	Full	102	101	20	18
42	112	M	NA	1	General	18	Nyctalopia	35	0.2	0.2	14	Atrophy and mild BSL	Difuse and patchy hypo and atrophy	CMO	CMO	2451	2163	CMO	CMO	24	21
43	9	M	NA	4	Sector	25	Photosensitivity	25	0	0		Minimally narrowed vessels inf	Diffuse hypo inf retina	319	CMO	Full	Full	115	CMO	27	24
44	93	F	white	2	Sector	12	Nyctalopia	27	-0.1	0	5	Minimally narrowed vessels inf	Minimal hyperaf inf macula border	292	295	Full	Full	113	117	25	20
45	25	F	na	1	General	14	Nyctalopia	44	0.2	0.2				CMO	CMO	1351	1322	CMO	CMO	17	28
46	81	M	white	2	Sector	32	Blurred vision OD	34	-0.1	-0.1	7	Normal	Hyperaf border in inf retina and minimal hypoaf	SUBRETINAL FLUID	285	Full temporal	3976	SRF	115	0	25
47	4	F	white	1	General	35	Nyctalopia	44	0.2	0	11	Dense BSL	Diffuse and patchy hypo	252	238	1768	1831	85	87	12	18
48	33	M	NA	2	Sector	41	Nyctalopia	44	0.3	0	24	Inf and nasal dense BSL and atrophy	Diffuse and patchy hypo	315	321	3386	2422	123	131	19	21
49	66	F	na	2	Sector	35	Nyctalopia	40	0.2	-0.1	5	Inf minimal BSL	Inf and nasal diffuse and patchy hypo	276	278	Full	Full temporal	98	114	17	20
50	134	F	white	2	Sector	68	Decreased central vision	78	0.3	0.6		Normal	Minimal hypo in inf arcade	280	284	Full temporal	Full	113	140	12	16
51	79	F	NA	2	General	5	Nyctalopia	53	1.8	2.7	9	Dense BSL and atrophy	Extensive diffuse and patchy hypo	186	194	0	0	0	0	0	0
52	1	M	white	1	General	7	Nyctalopia	50	1.25	0.5	25
53	1	M	white	1	General	8	Nyctalopia	46	0.5	0.5	17	Dense BSL	Diffuse atrophy	CMO	CMO	306	282	CMO	CMO	5	0
54	1	F	white	1	General	8	Nyctalopia	16	0.2	0.5	15	Minimal BSL, more nasally	Diffuse atrophy	CMO	CMO	NA	204	CMO	CMO	0	0
55	108	F	white	4	General	10	Nyctalopia	39	0.5	0.5	5	Minimal BSL temporal	Diffuse hypo	CMO	CMO	993	1403	CMO	CMO	10	22
56	95	M	white	NA	General	22	Nyctalopia	31	0.5	0.6	2	BSL more nasally	Diffuse hypo more nasally	CMO	CMO	3358	3115	CMO	CMO	19	14
57	69	F	asian	1	General	8	Nyctalopia	22	0.2	0.3	11	Minimal BSL	Diffuse hypo	314	313	2464	2383	115	128	20	18
58	9	F	NA	4	General	40	Nyctalopia	41	0.3	0.3	6			CMO	CMO	2932	2263	CMO	CMO	11	14
59	109	M	NA	2	General	25	Nyctalopia	55	0.2	1	6	Minimal pigment	Diffuse hypo near the arcades	CMO	CMO	2509	1933	CMO	CMO	22	17
60	44	F	NA	2	General	30	Nyctalopia	49	0.2	0	16	Artrophy and BSL pigment	CHM-like patches	266	275	1996	1931	105	151	21	19
61	52	M	NA	2	General	NA	NA	31	0.8	-0.1
62	38	M	white	2	General	22	Nyctalopia	60	0	0.2	21	BSL and atrophy mainly nasally	Diffuse and patchy atrophy mainly nasal	CMO	CMO	2292	1050	CMO	CMO	14	0
63	4	M	white	1	General	19	Nyctalopia	38	0.5	0.3	36	Dense BSL and atrophy	Diffuse hypo	87	CMO	0	0	0	0	0	0
64	130	M	white	2	Sector	13	Nyctalopia	34	0	0.1	2	Minimal pigment inf and inf-nasal	Hypo in inf arcade	246	CMO	2847	3286	67	CMO	22	24
65	3	F	white	1	General	15	Nyctalopia	9	0.3	0.3	48	BSL and atrophy patches	Diffuse and patchy atrophy	CMO	CMO	1354	1440	CMO	CMO	19	20
66	104	M	white	2	General	8	Nyctalopia	63	0.2	0.2	17	Severe atrophy in inf arcade, BSL 360	Diffuse and patchy atrophy	286	294	0	703	0	96	0	0
67	84	F	white	2/4	General	23	Nyctalopia	33	0.2	0.2	7	Minimal BSL on inf retina	Mild diffuse hypo	CMO	CMO	1188	1012	CMO	CMO	19	13
68	51	F	NA	0.666667	General	5	Nyctalopia	5	0.06	0		White spots 360	Normal	322	320	3846	4409	137	134	17	16
69	128	M	na	1	General	15	Nyctalopia	42	0.2	0.5	10	Dense BSL	Diffuse hypo	CMO	CMO	854	183	CMO	CMO	11	0
70	98	M	white	4	Sector	15	Nyctalopia	29	-0.1	-0.1	3	BSL mostly nasal and inf	Diffuse hypo nasal and around post pole	CMO	CMO	2242	2125	CMO	CMO	25	26
71	98	F	white	4	Sector	27	Visual field defect	27	-0.1	-0.1	4	BSL along the inf arcade	Hypo in inf arcade	291	295	Full nasal	Full	99	110	23	24
72	56	F	white	4	Sector	32	Nyctalopia	41	0	0	2
73	94	F		2	General	NA	NA	48	0.2	0				283	280	2565	2889	113	102	19	23
74	120	F	NA	2	General	22	Nyctalopia	35	0.3	0.2		BSL mostly nasal and sup	Diffuse hypo and BSL	317	312	2917	2986	127	123	14	17
75	119	M	NA	NA	General	Birth	Nyctalopia	33	0.8	0.8	2	BSL mostly nasal and sup	Diffuse hypo and BSL	CMO	CMO	Full temporal	Full temporal	CMO	CMO	20	20
76	23	M	white	0.5	Sector	14	Nyctalopia	47	0	0.2	13			340	351	5512	5812	138	131	20	17
77	117	M	NA	2	Sector	55	Nyctalopia	62	0	0.2		Minimal atrophy and BSL in inf arcade	Hypo in inf arcade	269	CMO	3599	3059	85	CMO	17	17
78	2	M	white	4	Sector	55	Nyctalopia	68	0.2	0.2		Atrophy and BSL mostly inf	Diffuse and patchy atrophy	CMO	CMO	1746	2046	CMO	CMO	23	19
79	2	F	white	4	Sector	21	Nyctalopia	46	0.6	0.8	13	Minimal pigment inf	Diffuse and patchy atrophy	185	180	343	394	51	41	9	9
80	116	F	white	NA	General	NA	Asymptomatic	35	0	0	3	White peripheral dots	Dyffuse hyper periphery	275	280	Full temporal	Full	97	92	27	19
81	135	M	na	0.666667	General	15	Nyctalopia	16	0.1	0.2		Peripheral atrophic patches	Diffuse and patchy atrophy	CMO	CMO	2506	2622	CMO	CMO	22	21
82	90	M	white	2	Sector	15	Nyctalopia	39	0	0	2	BSL and atrophy mostly inf and nasal	Diffuse and patchy atrophy	300	300	3109	3731	93	116	25	24
83	59	F	white	2	Sector	5	Nyctalopia	18	0.2	0.2	13	Minimal BSL inf and nasal	Diffuse inf hypo	261	265	Full	Full nasal	100	106	19	20
84	96	F	white	NA	Sector	40	Photopsias	41	0	0	6	Normal	Hypo in inf arcade	268	270	2574	2912	106	108	25	24
85	16	M	white	0.5	General	25	Visual field defect	59	0.2	0	13	BSL in mid periphery	Diffuse and patchy atrophy in mid periph	erm traction	317	3638	3783	NA	126	16	15
86	86	F	Black	1	General	15	Nyctalopia	32	0	0	3	BSL 360	Diffuse hypo	266	269	2814	2559	96	103	17	17
87	8	M	white	?2	General	55	Slow adjustment to dark	45	1	0.2	23	Severe atrophy	Diffuse and patchy atrophy	122	207	0	951	15	63	0	0
88	8	M	white	?2	General	29	Nyctalopia	13	0	0.2	16	Severe atrophy	Diffuse and patchy atrophy	296	296	Full nasal	Full	109	109	25	26
89	12	F	NA	2	Sector	45	Visual field defect	51	0	0	3	Inferior pigment	Diffuse and patchy atrophy inf	274	274	Full	Full	108	106	23	21
90	65	M	na	2/4	Sector	25	Visual field defect	44	0	0	1			240	263	2054	3625	79	99	18	21
91	31	F	white	2	Sector	35	Nyctalopia	36	0.2	0	10	Atrophy and BSL inf	Diffuse and patchy hypo inf	298	296	Full	Full	115	113	24	25
92	25	F	NA	1	General	5	Nyctalopia	29	0.2	0.2		BSL 360	Diffuse atrophy	CMO	CMO	2659	2777	CMO	CMO	18	22
93	31	M	white	2	Sector	21	Visual field defect	49	-0.1	0	15
94	68	M	na	2	General	Birth	Nyctalopia	26	-0.1	0	17	Minimal pigment in mid perif	Diffuse and patchy atrophy 360	CMO	CMO	1844	2287	CMO	CMO	18	17
95	124	M	na	1	General	5	Nyctalopia	26	0.3	0.2		Pigmented BSL	Diffuse and patchy atrophy 360	277	274	1386	1740	108	122	15	14
96	15	F	NA	2	Sector	NA	Asymptomatic	44	0.2	0.2	7			278	289	4154	4037	112	107	16	20
97	103	F	na	NA	Sector	44	Visual field defect	49	-0.1	-0.1		Minimal pigment nasally	Hypoaf mostly nasal	258	252	2654	2574	96	100	19	20
98	132	M	white	4	Sector	50	Nyctalopia	55	0.1	0.8		Pigment around the arcades mostly nasal	Diffuse and patchy atrophy around arcades	307	284	1500	1569	96	102	19	17
99	41	F	asian	1	General	20	Nyctalopia	30	0.2	0	22	Disperse BSL	Diffuse hypoaf	CMO	CMO	1986	1900	CMO	CMO	18	0
100	56	F	white	4	Sector	NA	Asymptomatic	13	0	0
101	56	M	white	4	Sector	NA	Asymptomatic	9	0	0				278	282	5235	4643	107	102	25	0
102	82	M	white	2	General	62	Nyctalopia	66	0.2	0.2	6	Minimal pigment and periph atrophy	Mid periph hypo	293	266	3580	3238	117	99	25	22
103	14	M	white	1	General	5	Nyctalopia	32	0	0	9	Pigment in mid periph	Diffuse hypo	326	325	2313	2349	145	146	17	20
104	123	F	na	NA	General	NA	Nyctalopia	31	0.1	0.1	3	Pigment in mid periph	Diffuse hypo	226	209	1371	1286	85	63	21	17
105	74	F	na	1	General	20	Nyctalopia	25	0	0.2	13	Dense pigment 360	Diffuse hypo	246	246	1975	1824	95	99	14	18
106	8	F	white	?2	General	50	Nyctalopia	50
107	87	M	na	2	General	18	Nyctalopia	54	0.5	0.3	8	Minimal pigment	Diffuse hypo	316	336	3790	3896	109	112	25	20
108	40	F	white	1	General	10	Nyctalopia	20	0.2	0.3	14	Moderate pigment 360	Diffuse hypo	265	256	1729	1735	102	100	10	17
109	47	M	na	1	General	30	Nyctalopia	39	1.4	1.4	21	Dense pigment	Diffuse and patchy atrophy	199	178	0	0	17	0	0	0
110	106	F	NA	2	Sector	10	Nyctalopia	44	0.6	0.8	4	BSL inf and nasal	Diffuse hypo	CMO	CMO	4264	4017	CMO	CMO	9	13
111	49	F	white	2	Healthy carrier	FH	Asymptomatic	29	-0.1	-0.1	5
112	49	F	white	2	Sector	NA	Nyctalopia	58	0.2	-0.1	17	Inf BSL	Inf diffuse hypo	314	307	2551	2764	150	144	25	25
113	4	F	white	1	General	8	Nyctalopia	37	0.2	0.2	8	360 BSL in mid periph	Diffuse hypo	241	247	1941	1871	78	83	16	18
114	89	M	Black	1	General	15	Nyctalopia	28	0.2	0	1	Moderate BSL 360	Diffuse hypo	276	288	2757	2684	115	121	18	22
115	102	F	NA	0.666667	General	10	Nyctalopia	42	0.2	0.2	5	Dense BSL	Diffuse and nummular hypo	CMO	CMO	2837	2557	CMO	CMO	15	17
116	127	F	NA	1	General	10	Nyctalopia	13	0	0	3	Mod BSL pred sup	Diffuse hypo on BSL	CMO	CMO	4337	3959	CMO	CMO	0	0
117	83	F	white	?2	General	44	Nyctalopia	64	0.2	0.2	2	No BSL	Diffuse atrophy, more in pp	289	286	1677	804	133	96	0	0
118	27	M	white	1	General	13	Nyctalopia	16	0	0.3	12	Minimal mottling inf	Diffuse hypo inf	CMO	CMO	3605	3273	CMO	CMO	15	10
119	27	M	white	1	General	9	Nyctalopia	45	2.7	2.28
120	88	F	NA	4	Sector	8	Nyctalopia	27	0.2	0	7	Inf BSL	Hypo inf	294	283	3006	2949	112	112	20	22
121	84	F	white	2/4	Sector	NA	NA	75	1	0	4			CMO	CMO	288	2067	CMO	CMO	0	18
122	9	F	na	4	Sector	25	Nyctalopia	29	0	0		Inf BSL	Hypo inf	276	278	Full nasal	Full nasal	107	107	17	16
123	60	M	na	4	General	30	Nyctalopia	60	0.3	0.5	10	Dense BSL	Diffuse hypo	hole	267	1340	1789	Hole	138	0	0
124	29	F	na	4	Sector	40	Nyctalopia	43	-0.1	-0.1	6	Minimal BSL	Inf arcade hypoaf	289	CMO	Full nasal	2488	101	CMO	19	16
125	41	M	white	1	General	NA	NA	70	0.3	1.5	1	Mod BSL 360	Diffuse and patchy atrophy	CMO	CMO	448	171	CMO	CMO	0	0
126	80	M	na	2	General	12	Blurred vision	13	1.6	1.6				CMO	CMO	3816	4281	CMO	CMO	15	16
127	22	M	na	2	General	30	Visual field defect	40	0	-0.1	14	Moderate BSL	Diffuse and patchy atrophy	303	306	3853	4356	124	123	17	17
128	100	F	na	?2	General	29	Nyctalopia	40	-0.1	-0.1	3	Diffuse atrophy, no BSL	360 diffuse and patchy atrophy	245	252	2466	2039	115	121	19	18
129	126	M	white	2/4	Sector	14	Nyctalopia	15	0	0	2	Minimal BSL inf and nasal	Minimal hypo with BSL	253	249	Full	Full	94	86	16	16
130	122	M	na	2	General	65	Blurred vision	66	0	0.5	2	Moderate BSL	Nummular hypo 360	293	CMO	4030	3871	113	CMO	17	17
131	25	M	white	1	General	35	Nyctalopia	46	0.18	0.18				292	289	1724	1656	120	120	16	17
132	18	M	white	0.666667	General	12	Decreased central vision	3	0.3	0.2	16
133	18	M	white	0.666667	General	4	Nyctalopia	5	0.35	0.25	10			356	CMO	3015	3067	130	CMO	18	19
134	105	M	white	4	Sector	15	Nyctalopia	22	0	0		Inf and nasal BSL	Diffuse hypo inf and nasal	281	296	2337	2215	90	117	14	17
135	32	M	white	0.666667	General	5	Nyctalopia	22	0.3	0.2	17	Mod BSL 360	Mostly diffuse hypo
136	73	M	other	1	General	6	Nyctalopia	10	0.1	0.1	7	Mod BSL 360	Mostly diffuse hypo	CMO	CMO	3780	3765	CMO	CMO	19	22
137	19	F	white	2	General	16	Nyctalopia	18	0.2	0.2	5	Minimal pigment	Diffuse hypo	CMO	CMO	2736	2437	CMO	CMO	11	19
138	19	F	white	2	General	Birth	Nyctalopia	53	0.3	0.5	19			254	248	2055	1837	101	104	11	9
139	85	M	white	2	Sector	NA	Asymptomatic	12	0	0	5	Minimal BSL inf	Hypo inf	300	348	Full	Full	104	151	20	20
140	125	F	na	2	General	5	Nyctalopia	39	0.6	0.6	2	Moderate BSL 360	Diffuse hypo	134	155	0	0	0	0	0	0
141	36	F	na	2	General	8	NA	44	0.2	2.28
142	107	F	white	1	General	13	Nyctalopia	30	2.28	2.28		Moderate BSL	Diffuse and patchy hypo	220	246	363	0	73	84	0	0
143	137	F	white	4	Sector	33	Visual field defect	33	0	0	6	Inf BSL minimal
144	17	F	white	4	Sector	13	Nyctalopia	24	0	0	2	Inf BSL minimal	Hypo inf	266	270	Full nasal	Full nasal	102	90	17	22
145	61	M	na	2	General	1	Nyctalopia	37	0.2	0.2	6	Moderate BSL 360	Diffuse hypo	273	269	2142	2107	103	106	14	15
146	139	M	white	?2	Sector	63	Visual field defect	56	0	0	7	Inf BSL clumps	Hypo inf	316	322	Full nasal	Full nasal	127	117	21	19
147	99	M	na	2	Sector	15	Nyctalopia	31	-0.1	-0.1		Inf and nasal BSL	Hypo inf	304	294	Full	Full	127	127	22	23
148	64	F	na	0.666667	General	10	Nyctalopia	29	0.3	0.3				CMO	CMO	2881	1999	CMO	CMO	16	11
149	5	F	white	0.5	General	13	Nyctalopia	9	0	0.5	40			278	hole	2003	267	113	Hole	19	0
150	34	F	Black	NA	Healthy carrier	44	Asymptomatic	44	0.2	0.5	2	Normal	Normal	252	253	Full	Full	98	88	24	26
151	39	F	white	4	Sector	37	Nyctalopia	37	-0.1	-0.1	23	Atrophic patches	Atrophic patches	280	247	3275	1817	125	91	23	15
152	57	F	white	0.666667	General	NA	Asymptomatic	10	0.2	0.3
153	57	M	white	0.666667	General	6	Nyctalopia	56	0.38	0.28
154	39	M	white	4	General	45	Nyctalopia	55	0	0	20	Atrophy and BSL	Diffuse and patchy atrophy
155	50	F	white	4	Sector	NA	Asymptomatic	9	0	0	3	One pigment clump inf	Normal	236	240	Full nasal	Full nasal	79	74	13	11
156	50	F	NA	4	Sector	10	Nyctalopia	33	-0.1	-0.1	9	Minimal inf nasal BSL	Inf nasal hypo	248	251	2455	2936	93	94	12	14
157	115	M	na	2	Sector	10	Visual field defect	30	0	0	1	Nasal and inf BSL	Hypo over BSL	CMO	CMO	4416	4443	CMO	CMO	24	23
158	14	F	white	1	General	13	Nyctalopia	35	0.6	0.6	6			278	281	1463	1431	117	114	19	20
159	129	M	na	1	General	10	Nyctalopia	58	0	0		360 BSL midperi	Diffuse and patchy atrophy	229	257	893	736	105	93	9	14
160	129	F	white	1	General	8	Nyctalopia	29	0.5	0.5		360 BSL midperi	Hypo over BSL	213	198	968	687	51	60	0	0
161	129	F	white	1	General	10	Nyctalopia	31	0.2	0		360 BSL midperi	Diffuse hypo	288	289	1873	2010	110	107	21	18
162	11	M	white	4	Sector	22	Nyctalopia	45	2.28	2.28	1			234	238	0	0	0	0	0	0
163	11	F	white	4	Sector	10	Nyctalopia	22	0.1	0.1	3	Minimal BSL in inf arcade	Hypo over inf arcade	295	297	3898	3815	102	110	15	16
164	55	F	white	2	General	8	Nyctalopia	49	0.3	0.2	16	Dense BSL	Diffuse and patchy atrophy	247	265	458	1107	76	73	0	11
165	55	F	white	2	General	13	Nyctalopia	11	0.1	0.1	12	BSL mainly nasal and inf	Diffuse hypo mainly inf	CMO	CMO	Full nasal	4405	CMO	CMO	19	20
166	133	F	white	2	General	13	Nyctalopia	44	0.5	0.6		BSL and atrophic patches in periphery	Diffuse and patchy atrophy
167	43	F	na	4	Sector	38	Slow adjustment to dark	38	0	-0.1	6	BSL and atrophic patches inf	Diffuse and patchy atrophy inf	331	319	3672	3782	136	114	12	15
168	62	F	white	2	General	6	Nyctalopia	31	0	0	13	Moderate BSL 360	Diffuse hypo 360	275	280	3297	3285	94	95	11	15
169	13	F	na	2	General	2	Nyctalopia	35	0.2	0.2	4	Minimal BSL and vessel thinning	Diffuse hypo 360	261	255	2066	2209	117	87	24	19
170	75	F	na	0.666667	General	10	Nyctalopia	14	0.28	0.22	4			CMO	CMO	4054	4364	CMO	CMO	10	12
171	75	F	na	0.666667	General	11	Nyctalopia	36	0.3	0.3	4	Moderate BSL 360	Diffuse hypo 360	275	300	2775	2462	130	128	15	16
172	11	F	white	4	Sector	25	Nyctalopia	43	0.2	0.2	7	BSL and atrophic patches inf nasal	Diffuse and patchy atrophy inf nasal	199	213	1073	1195	58	80	11	12
173	11	F	white	4	Sector	21	Nyctalopia	66	0.8	0.2	13	BSL and atrophic patches inf nasal	Diffuse and patchy atrophy inf nasal	240	hole	543	974	74	hole	0	14
174	58	F	white	2	General	NA	Nyctalopia	46	0.5	0.5	11	Moderate BSL 360	Diffuse hypo 360	160	162	953	833	43	33	0	0
175	76	F	na	2	General	12	Nyctalopia	26	0	0	10	Minimal BSL, vessel thinning	Diffuse hypo	282	280	3983	4919	106	113	18	19
176	91	M	white	1	General	14	Nyctalopia	26	0.2	0.2	7	Minimal BSL, vessel thinning	Diffuse hypo	CMO	CMO	3704	4045	CMO	CMO	19	19
177	30	F	na	2	Sector	13	Nyctalopia	44	0.3	0.2	10	Minimal BSL inf and nasal	Diffuse and patchy hypo	CMO	CMO	3321	2460	CMO	CMO	20	18
178	42	M	white	NA	General	5	Nyctalopia	14	0.2	0.2	18	Minimal BSL nasal and hyper periphera ring	Diffuse hypo	211	218	960	768	74	88	13	9
179	97	F	white	2	Sector	35	Decreased central vision	35	0.3	0.6	9	Minimal mottling inf	Inf hypo	295	332	Full nasal	Full	134	134	0	10
180	21	F	white	2	General	53	Visual field defect	56	0.2	0.2	5
181	21	M	white	2	General	6	Nyctalopia	6	0	0	9			264	268	Full	Full	100	90	17	16
182	111	M	na	2	Sector	45	Visual field defect	52	0	0	2	BSL and atrophy inf and nasal	Hypo inf and nasal	359	338	3117	3040	128	111	17	16
183	22	F	na	2	General	15	Nyctalopia	32	0.2	0.2	5			266	CMO	4648	Full temporal	108	CMO	15	14
184	63	M	white	1	General	22	Nyctalopia	15	0.2	0.2	12	Minimal BSL mostly nasal	Diffuse hypo 360	296	297	2414	2554	128	136	15	15
185	131	M	white	3	General	FH	Asymptomatic	6	0.12	0	1	Minimal BSL mostly nasal	Diffuse hypo 360	CMO	CMO	3280	3641	CMO	CMO	18	16
186	40	F	white	1	General	11	Nyctalopia	11	0.2	0	4	Minimal BSL	Diffuse hypo	296	287	2672	2622	131	113	18	17
187	131	M	white	3	General	FH	Asymptomatic	7	0.2	0.2	2	Minimal BSL	Diffuse hypo	265	274	3663	3776	86	93	13	15
188	136	M	white	2	Sector	49	Visual field defect	49	0	0		Inf arcade thinning	Minimal hypo in inf arcade and nasal	277	283	Full	Full	98	97	24	21
189	140	M	asian	1	General	NA	Nyctalopia	52
190	17	M	white	4	General	NA	Nyctalopia	80	0.5	0.5
191	17	M	white	4	Sector	68	Nyctalopia	60	0.2	0.2	21	Severe atrophy and BSL in that region	Delimitated hypo	308	306	1880	2049	127	117	20	20
192	4	F	white	1	General	4	Nyctalopia	35	0	0	9	Minimal BSL 360	Diffuse hypo	229	242	1807	2037	103	105	16	17
193	4	M	white	1	General	15	Nyctalopia	33	0.5	0.5	2	Moderate BSL 360	Diffuse hypo	252	225	1051	1009	77	49	12	0
194	5	F	white	0.5	General	FH	Asymptomatic	25	0	0	15
195	5	F	white	0.5	General	NA	Nyctalopia	64	0.2	0.2	1			175	NA	165	952	15	47	0	0
196	9	M	white	4	Sector	FH	Asymptomatic	50	0.2	-0.1				279	282	3594	Full nasal	109	95	19	19
197	13	M	na	2	General	10	Nyctalopia	68	2.7	1.3	4	Widespread atrophy	Widespread atrophy	Hole	Hole	79	0	Hole	Hole	0	0
198	14	F	white	1	General	10	Nyctalopia	40	1	2.28
199	14	F	white	1	General	18	Nyctalopia	31	0	0.3	14			SRF	397	NA	2295	100	181	14	16
200	14	M	white	1	General	17	Nyctalopia	38	0.5	0.3	10
Abbreviations: F: femenine; M: masculine; NA: not available; FH: family history; OD: right eye; OS: left eye; OU: both eyes; FU: follow up; FAF: fundus autofluorescence; BSL: bone spicule-like; CMT: central macular thickness; CMO: cystoid macular oedema; ONLT: outer nuclear layer thickness; EZ: ellipsoid zone; PROS: photoreceptor outer segment length
				70
				55
				2
				35
				9
